# Supplementary material for: Generation of Cytotoxic T Cells and Dysfunctional CD8 T Cells in Severe COVID-19 Patients
Source: Cells. 2022 Oct 25;11(21):3359. doi: 10.3390/cells11213359 (PMC9659290; doi:10.3390/cells11213359)
Supplement: Supplementary file 1 [file cells-11-03359-s001.zip]

Archive with 1 entries (1 files):
- cells-1910249-supplementary.pdf
